# Supplementary material for: Imaging and Microorganism Analyses of the Effects of Oral Bifidobacterium breve Intake on Facial Skin in Females: A Randomized, Double-Blind, Placebo-Controlled Study
Source: Nutrients. 2025 Sep 17;17(18):2976. doi: 10.3390/nu17182976 (PMC12472256; doi:10.3390/nu17182976)
Supplement: Supplementary file 1 [file nutrients-17-02976-s001.zip]

Archive with 5 entries (4 files):
- Supfiles/
- Supfiles/Figsup1.tiff
- __MACOSX/Supfiles/._Figsup1.tiff
- Supfiles/Nutrients_Supfiles.docx
- __MACOSX/Supfiles/._Nutrients_Supfiles.docx
